# Supplementary material for: Frustrated Alternative Approaches towards the Synthesis of a Thermally Stable 1,2-Diazacyclobutene
Source: Molecules. 2024 Aug 28;29(17):4068. doi: 10.3390/molecules29174068 (PMC11397526; doi:10.3390/molecules29174068)
Supplement: Supplementary file 1 [file molecules-29-04068-s001.zip]

Archive with 1 entries (1 files):
- molecules-3156785-supplementary.pdf
